# Supplementary material for: Cloud-based biomedical data storage and analysis for genomic research: Landscape analysis of data governance in emerging NIH-supported platforms
Source: HGG Adv. 2023 Apr 12;4(3):100196. doi: 10.1016/j.xhgg.2023.100196 (PMC10173774; doi:10.1016/j.xhgg.2023.100196)
Supplement: Table S1. Documents included in the document review, with associated metadata [file mmc1.xlsx]

## Sheet: Table S1
Table S1. Documents included in the document review, with associated metadata.
ID	Platform	Title	Accession date	URL
1	AoU	Data Access and Use	2021-06-24	https://www.researchallofus.org/data-tools/data-access/
2	AoU	Data Sources	2021-06-24	https://www.researchallofus.org/data-tools/data-sources/
3	AoU	Data Methodology	2021-06-25	https://www.researchallofus.org/data-tools/methods/
4	AoU	What is the resource access board (RAB)?	2021-06-25	https://www.researchallofus.org/faq/what-is-the-resource-access-board-rab/
5	AoU	What are the rules/policies on import of external data, codes, or files into my workspace?	2021-06-25	https://www.researchallofus.org/faq/what-are-the-rules-policies-on-import-of-external-data-codes-or-files-into-my-workspace/
6	AoU	Institutional Agreements	2021-06-25	https://www.researchallofus.org/institutional-agreements/
7	AoU	Privacy & Security Protocols	2021-06-25	https://www.researchallofus.org/privacy-security-protocols/
8	AoU	Policy on Ethical Conduct of Research	2021-06-25	https://www.researchallofus.org/wp-content/themes/research-hub-wordpress-theme/media/2020/05/AoU_Policy_Ethical_Principles_508.pdf
9	AoU	Data and Statistics Dissemination Policy	2021-06-25	https://www.researchallofus.org/wp-content/themes/research-hub-wordpress-theme/media/2020/05/AoU_Policy_Data_and_Statistics_Dissemination_508.pdf
10	AoU	Policy on Stigmatizing Research	2021-06-25	https://www.researchallofus.org/wp-content/themes/research-hub-wordpress-theme/media/2020/05/AoU_Policy_Stigmatizing_Research_508.pdf
11	AoU	Data User Code of Conduct	2021-06-25	https://www.researchallofus.org/wp-content/themes/research-hub-wordpress-theme/media/2020/12/AoU_Data_User_Code_of_Conduct_508.pdf
12	AoU	Framework for Access to All of Us Data Resources v1.1	2021-06-25	https://www.researchallofus.org/wp-content/themes/research-hub-wordpress-theme/media/2020/05/AoU_Data_Access_Framework_508.pdf
13	AoU	Data User Appeals Policy	2021-06-25	https://www.researchallofus.org/wp-content/themes/research-hub-wordpress-theme/media/2020/05/AoU_Policy_User_Appeals_508.pdf
14	AoU	Importance of Participant-Centricity and Trust for a Sustainable Medical Information Commons	2021-07-08	https://pubmed.ncbi.nlm.nih.gov/30994067/
15	AoU	Towards precision medicine; a new biomedical cosmology	2021-07-08	https://pubmed.ncbi.nlm.nih.gov/29429062/
16	AoU	Achieving the Principles through a Precision Medicine Initiative Data Security Policy Framework	2021-06-25	https://allofus.nih.gov/protecting-data-and-privacy/precision-medicine-initiative-data-security-policy-principles-and-framework-overview/achieving-principles-through-precision-medicine-initiative-data-security-policy-framework
17	AoU	Precision Medicine Initiative: Privacy and Trust Principles	2021-06-25	https://allofus.nih.gov/protecting-data-and-privacy/precision-medicine-initiative-privacy-and-trust-principles
18	AoU	Genomic Data User Code of Conduct	2021-06-25	https://osp.od.nih.gov/wp-content/uploads/Genomic_Data_User_Code_of_Conduct.pdf
19	AnVIL	Requesting Data Access	2021-07-01	https://anvilproject.org/learn/accessing-data/requesting-data-access
20	AnVIL	Consent Codes: Upholding Standard Data Use Conditions	2021-07-01	https://www.ncbi.nlm.nih.gov/pmc/articles/PMC4721915/
21	AnVIL	Data access controls	2021-07-01	https://anvilproject.org/learn/accessing-data/data-access-controls
22	AnVIL	Consortium Guidelines for AnVIL Data Access	2021-07-01	https://anvilproject.org/learn/data-submitters/resources/consortium-data-access-guidelines
23	AnVIL	Data Security, Management, and Access Procedures	2021-07-01	https://anvilproject.org/faq/data-security
24	AnVIL	Step 1 - Obtain Approval	2021-07-01	https://anvilproject.org/learn/data-submitters/submission-guide/data-approval-process
25	AnVIL	Platform and Data Security	2021-07-01	https://anvilproject.org/overview/security
26	AnVIL	Using AnVIL	2021-07-01	https://anvilproject.org/faq/using-anvil
27	AnVIL	Getting Started with AnVIL	2021-07-01	https://anvilproject.org/learn
28	AnVIL	What is AnVIL	2021-07-01	https://anvilproject.org/overview
29	AnVIL	Data Submission	2021-07-01	https://anvilproject.org/faq/data-submission
30	AnVIL	Inverting the model of genomics data sharing with the NHGRI Genomic Data science analysis visualization, and informatics lab space (AnVIL)	2021-07-09	https://www.biorxiv.org/content/10.1101/2021.04.22.436044v1
31	BDC	Data Upload & Download Policy & Recommendations For Users	2021-06-28	https://bdcatalyst.gitbook.io/biodata-catalyst-documentation/community/request-for-comments/data-upload-and-download-policy-and-recommendations-for-users
32	BDC	2020-04-02 BioData Catalyst Ecosystem Release Notes	2021-06-28	https://bdcatalyst.gitbook.io/biodata-catalyst-documentation/written-documentation/release-notes/2020-04-02-biodata-catalyst-ecosystem-release-notes
33	BDC	Seven Bridges	2021-06-28	https://bdcatalyst.gitbook.io/biodata-catalyst-documentation/written-documentation/getting-started/analyze-data-1/seven-bridges
34	BDC	Data Generator Guidance	2021-06-28	https://bdcatalyst.gitbook.io/biodata-catalyst-documentation/data-management/biodata-catalyst-data-generator-guidance
35	BDC	Getting Started Guide	2021-06-28	https://bdcatalyst.gitbook.io/biodata-catalyst-documentation/written-documentation/getting-started/analyze-data-1/seven-bridges/getting-started-guide
36	BDC	Discovering Data Using Gen3	2021-06-28	https://bdcatalyst.gitbook.io/biodata-catalyst-documentation/written-documentation/getting-started/explore-available-data/gen3-discovering-data
37	BDC	BDC Powered by Gen 3	2021-06-28	https://gen3.biodatacatalyst.nhlbi.nih.gov/
38	BDC	Data Interoperability	2021-06-28	https://bdcatalyst.gitbook.io/biodata-catalyst-documentation/written-documentation/getting-started/data-access/data-interoperability
39	BDC	Understanding Access	2021-06-28	https://bdcatalyst.gitbook.io/biodata-catalyst-documentation/written-documentation/getting-started/data-access/understanding-access-requirements-for-biodata-catalyst
40	BDC	Overview	2021-06-28	https://bdcatalyst.gitbook.io/biodata-catalyst-documentation/written-documentation/getting-started/overview
41	BDC	Authorization and Access	2021-06-28	https://bdcatalyst.gitbook.io/biodata-catalyst-documentation/written-documentation/getting-started/explore-available-data/pic-sure-for-biodata-catalyst-user-guide/pic-sure-2nd-heading
42	BDC	Accessing BioData Catalyst Data	2021-06-28	https://biodatacatalyst.nhlbi.nih.gov/resources/data/
43	BDC	Get the support you need to explore, analyze, and discover	2021-06-28	https://biodatacatalyst.nhlbi.nih.gov/
44	BDC	Exploration	2021-06-28	https://bdcatalyst.gitbook.io/biodata-catalyst-documentation/written-documentation/getting-started/explore-available-data/gen3-discovering-data/exploration
45	BDC	Strategic Framework Plan	2021-06-29	https://bdcatalyst.gitbook.io/biodata-catalyst-documentation/community/strategic-planning
46	BDC	BDCat Implementation Plan	2021-06-29	https://bdcatalyst.gitbook.io/biodata-catalyst-documentation/community/strategic-planning
47	BDC	Data Management Strategy	2021-06-29	https://bdcatalyst.gitbook.io/biodata-catalyst-documentation/data-management/data-management-strategy
48	BDC	NHLBI BioData Catalyst Ecosystem Security Statement	2021-06-29	https://bdcatalyst.gitbook.io/biodata-catalyst-documentation/community/request-for-comments/nhlbi-biodata-catalyst-ecosystem-security-statement
49	BDC	2020-10-23 BioData Catalyst Ecosystem Release Notes	2021-06-29	https://bdcatalyst.gitbook.io/biodata-catalyst-documentation/written-documentation/release-notes/2020-10-23-biodata-catalyst-ecosystem-release-notes
50	BDC	Data protection	2021-07-09	https://biodatacatalyst.nhlbi.nih.gov/data-protection/
51	BDC	NIH Cloud Platform Interoperability Effort	2021-06-28	https://anvilproject.org/ncpi
52	GDC	A Comprehensive Infrastructure for Big Data in Cancer Research: Accelerating Cancer Research and Precision Medicine	2021-07-08	https://www.ncbi.nlm.nih.gov/pmc/articles/PMC5613113/pdf/fcell-05-00083.pdf
53	GDC	Uniform genomic data analysis in the NCI Genomic Data Commons	2021-07-08	https://www.ncbi.nlm.nih.gov/pmc/articles/PMC7900240/pdf/41467_2021_Article_21254.pdf
54	GDC	The NCI Genomic Data Commons as an engine for precision medicine	2021-07-08	https://www.ncbi.nlm.nih.gov/pmc/articles/PMC5533202/
55	GDC	Data Lakes, Clouds, and Commons: A Review of Platforms for Analyzing and Sharing Genomic Data	2021-07-08	https://www.ncbi.nlm.nih.gov/pmc/articles/PMC6474403/
56	GDC	Developing Cancer Informatics Applications and Tools Using the NCI Genomic Data Commons API	2021-07-08	https://www.ncbi.nlm.nih.gov/pmc/articles/PMC5683428/
57	GDC	The NCI Genomic Data Commons	2021-07-08	https://www.nature.com/articles/s41588-021-00791-5
58	GDC	Data Sharing and Public Access Policies	2021-07-09	https://datascience.cancer.gov/data-sharing/policies
59	GDC	Accessing Resarch Data	2021-07-09	https://datascience.cancer.gov/data-sharing/accessing-data
60	GDC	Accessing Genomic Data	2021-07-09	https://datascience.cancer.gov/data-sharing/genomic-data-sharing/genomic-data
61	GDC	Obtaining Access to Submit Data	2021-06-29	https://gdc.cancer.gov/node/208
62	GDC	Obtaining Access to Controlled Data	2021-06-29	https://gdc.cancer.gov/access-data/obtaining-access-controlled-data
63	GDC	About the Genomic Data Sharing (GDS) Policy	2021-06-29	https://datascience.cancer.gov/data-sharing/genomic-data-sharing/about-the-genomic-data-sharing-policy
64	GDC	Preparing Genomic Data for NCI Repositories	2021-06-29	https://datascience.cancer.gov/data-sharing/genomic-data-sharing/preparing-data
65	GDC	Data Submission Policies	2021-06-30	https://gdc.cancer.gov/submit-data/data-submission-policies
66	GDC	Data access policies	2021-06-30	https://gdc.cancer.gov/access-data/data-access-policies
67	GDC	Data Analysis policies	2021-06-30	https://gdc.cancer.gov/about-data/data-analysis-policies
68	GDC	GDC Office Hours Questions and Answers	2021-06-30	https://gdc.cancer.gov/files/public/file/GDC_Office_Hours_25Jan2021_Questions_update_COMPLIANT.pdf
69	GDC	Data Submission Processes and Tools	2021-06-30	https://gdc.cancer.gov/submit-data/data-submission-processes-and-tools
70	GDC	Requesting Data Submission	2021-06-30	https://gdc.cancer.gov/submit-data/requesting-data-submission
71	GDC	How does the GDC maintain secure access to controlled access data?	2021-06-30	https://gdc.cancer.gov/content/how-does-gdc-maintain-secure-access-controlled-access-data
72	Kids First DRC	Data Access	2021-06-22	https://kidsfirstdrc.org/portal/data-access/
73	Kids First DRC	Integrations	2021-06-23	https://kidsfirstdrc.org/portal/portal-features/#integrations
74	Kids First DRC	Getting started	2021-06-23	https://kidsfirstdrc.org/support/getting-started/
75	Kids First DRC	Frequently Asked Questions (FAQs) for the Kids First Funding Opportunities	2021-06-23	https://commonfund.nih.gov/kidsfirst/FAQ
76	Kids First DRC	DRC Impact	2021-06-23	https://kidsfirstdrc.org/about/drc_impact/
77	Kids First DRC	Kids First Data Resource Center Disclaimers, Terms & Conditions, and Privacy Policy	2021-06-23	https://kidsfirstdrc.org/policies/
78	Kids First DRC	Applying for Access	2021-06-23	https://www.notion.so/Applying-for-Access-ffed3a85b29741388b30a1ad0687003f
79	dbGaP	Glad you asked: Participants' Opinions of Re-Consent for dbGaP Data Submission	2021-07-08	https://www.ncbi.nlm.nih.gov/pmc/articles/PMC3071850/pdf/nihms279224.pdf
80	dbGaP	dbGaP Request Procedures to Access Individual-Level Data	2021-06-23	https://dbgap.ncbi.nlm.nih.gov/aa/dbgap_request_process.pdf
81	dbGaP	Summary level data	2021-06-23	https://www.ncbi.nlm.nih.gov/books/NBK570240/
82	dbGaP	Applying for Controlled Access Data	2021-06-23	https://www.ncbi.nlm.nih.gov/books/NBK570242/
83	dbGaP	Starting Point to Applying for dbGaP Data	2021-06-23	https://www.ncbi.nlm.nih.gov/books/NBK570247/
84	dbGaP	NIH Genomic Data Sharing Policy	2021-06-24	https://www.govinfo.gov/content/pkg/FR-2014-08-28/pdf/2014-20385.pdf
85	dbGaP	Data and Other Information Related to Controlled Access	2021-06-24	https://www.ncbi.nlm.nih.gov/books/NBK570257/
86	dbGaP	The dbGaP data browser: a new tool for browsing dbGaP controlled-access genomic data	2021-07-08	https://www.ncbi.nlm.nih.gov/pmc/articles/PMC5210596/pdf/gkw1139.pdf
87	dbGaP	dbGaP data access requests: a call for greater transparency	2021-07-08	https://www.ncbi.nlm.nih.gov/pmc/articles/PMC3432400/
88	dbGaP	A Mechanism for Controlled Access to GWAS Data: Experience of the GAIN Data Access Committee	2021-07-08	https://www.ncbi.nlm.nih.gov/pmc/articles/PMC3617375/pdf/main.pdf
89	dbGaP	Data use under the NIH GWAS Data Sharing Policy and future directions	2021-07-08	https://www.ncbi.nlm.nih.gov/pmc/articles/PMC4182942/pdf/41588_2014_Article_BFng3062.pdf
90	dbGaP	Phenotype Information Retrieval for Existing GWAS Studies	2021-07-08	https://www.ncbi.nlm.nih.gov/pmc/articles/PMC3845737/pdf/AMIA_CRI_2013_004.pdf
91	dbGaP	Researcher Knowledge, Attitudes, and Communication Practices for Genomic Data Sharing	2021-07-09	https://journals.sagepub.com/doi/pdf/10.1177/1556264620969301
92	dbGaP	Practical Barriers and Ethical Challenges in Genetic Data Sharing	2021-07-09	https://www.ncbi.nlm.nih.gov/pmc/articles/PMC4143867/
93	dbGaP	NCBI’s Database of Genotypes and Phenotypes: dbGaP	2021-07-09	https://www.ncbi.nlm.nih.gov/pmc/articles/PMC3965052/
94	dbGaP	NIH Security Best Practices for Controlled-Access Data	2021-06-25	https://osp.od.nih.gov/wp-content/uploads/NIH_Best_Practices_for_Controlled-Access_Data_Subject_to_the_NIH_GDS_Policy.pdf
